# Supplementary material for: Structural Impact of Selected Retinoids on Model Photoreceptor Membranes
Source: Membranes (Basel). 2023 Jun 1;13(6):575. doi: 10.3390/membranes13060575 (PMC10303579; doi:10.3390/membranes13060575)
Supplement: Supplementary file 1 [file membranes-13-00575-s001.zip]

Archive with 1 entries (1 files):
- membranes-2279976-supplementary.pdf
